# Supplementary material for: Concurrent remodelling of nucleolar 60S subunit precursors by the Rea1 ATPase and Spb4 RNA helicase
Source: eLife. 2023 Mar 17;12:e84877. doi: 10.7554/eLife.84877 (PMC10154028; doi:10.7554/eLife.84877)
Supplement: Figure 1—source data 1. — Dashed boxes in the PDF indicate the respective areas shown in the figure. [file elife-84877-fig1-data1.zip]

Archive with 4 entries (4 files):
- Figure1_Source_data/Figure1_Source_data_1.pdf
- Figure1_Source_data/Figure1A_Coomassie.JPG
- Figure1_Source_data/Figure1D_left_panel_Coomassie.JPG
- Figure1_Source_data/Figure1D_right_panel_Coomassie.JPG
