# Supplementary material for: Concurrent remodelling of nucleolar 60S subunit precursors by the Rea1 ATPase and Spb4 RNA helicase
Source: eLife. 2023 Mar 17;12:e84877. doi: 10.7554/eLife.84877 (PMC10154028; doi:10.7554/eLife.84877)
Supplement: Figure 1—figure supplement 1—source data 1. — Dashed boxes in the PDF indicate the respective areas shown in the figure. [file elife-84877-fig1-figsupp1-data1.zip]

Archive with 8 entries (8 files):
- Figure1_Figure_Supplement1_Sourca_data1/Figure1_Figure_Supplement1_Source_data.pdf
- Figure1_Figure_Supplement1_Sourca_data1/Figure1_Figure_Supplement1A_lower_panel_Arc1.tif
- Figure1_Figure_Supplement1_Sourca_data1/Figure1_Figure_Supplement1A_lower_panel_HA.tif
- Figure1_Figure_Supplement1_Sourca_data1/Figure1_Figure_Supplement1A_upper_panel_Arc1.tif
- Figure1_Figure_Supplement1_Sourca_data1/Figure1_Figure_Supplement1A_upper_panel_HA.tif
- Figure1_Figure_Supplement1_Sourca_data1/Figure1_Figure_Supplement1C_Coomassie_left_panel.JPG
- Figure1_Figure_Supplement1_Sourca_data1/Figure1_Figure_Supplement1C_Coomassie_right_panel.JPG
- Figure1_Figure_Supplement1_Sourca_data1/Figure1_Figure_Supplement1D_Coomassie.JPG
