# Supplementary material for: Concurrent remodelling of nucleolar 60S subunit precursors by the Rea1 ATPase and Spb4 RNA helicase
Source: eLife. 2023 Mar 17;12:e84877. doi: 10.7554/eLife.84877 (PMC10154028; doi:10.7554/eLife.84877)
Supplement: Figure 2—source data 1. — Dashed boxes in the PDF indicate the respective areas shown in the figure. [file elife-84877-fig2-data1.zip]

Archive with 21 entries (21 files):
- Figure2_Source_data_1/Figure2B_left_panel_Arx1.tif
- Figure2_Source_data_1/Figure2B_left_panel_Bud20.tif
- Figure2_Source_data_1/Figure2B_left_panel_Coomassie.JPG
- Figure2_Source_data_1/Figure2B_left_panel_Flag.tif
- Figure2_Source_data_1/Figure2B_left_panel_HA.tif
- Figure2_Source_data_1/Figure2B_left_panel_Has1.tif
- Figure2_Source_data_1/Figure2B_left_panel_L3.tif
- Figure2_Source_data_1/Figure2B_left_panel_Nog2.tif
- Figure2_Source_data_1/Figure2B_left_panel_Nug1.tif
- Figure2_Source_data_1/Figure2B_left_panel_Rlp24.tif
- Figure2_Source_data_1/Figure2B_right_panel_Arx1.tif
- Figure2_Source_data_1/Figure2B_right_panel_Bud20.tif
- Figure2_Source_data_1/Figure2B_right_panel_Coomassie.JPG
- Figure2_Source_data_1/Figure2B_right_panel_Flag.tif
- Figure2_Source_data_1/Figure2B_right_panel_HA.tif
- Figure2_Source_data_1/Figure2B_right_panel_Has1.tif
- Figure2_Source_data_1/Figure2B_right_panel_L3.tif
- Figure2_Source_data_1/Figure2B_right_panel_Nog2.tif
- Figure2_Source_data_1/Figure2B_right_panel_Nug1.tif
- Figure2_Source_data_1/Figure2B_right_panel_Rlp24.tif
- Figure2_Source_data_1/Figure2B_Source_data.pdf
