# Supplementary material for: Concurrent remodelling of nucleolar 60S subunit precursors by the Rea1 ATPase and Spb4 RNA helicase
Source: eLife. 2023 Mar 17;12:e84877. doi: 10.7554/eLife.84877 (PMC10154028; doi:10.7554/eLife.84877)
Supplement: Figure 4—source data 1. — Dashed boxes in the PDF indicate the respective areas shown in the figure. [file elife-84877-fig4-data1.zip]

Archive with 9 entries (9 files):
- Figure4_Source_data/Figure4_Source_data_1.pdf
- Figure4_Source_data/Figure4A_Coomassie.JPG
- Figure4_Source_data/Figure4A_Has1.tif
- Figure4_Source_data/Figure4A_L3.tif
- Figure4_Source_data/Figure4A_Noc3.tif
- Figure4_Source_data/Figure4A_Nog1.tif
- Figure4_Source_data/Figure4A_Nsa2.tif
- Figure4_Source_data/Figure4A_Nug1.tif
- Figure4_Source_data/Figure4A_Ytm1.tif
