# Supplementary material for: Concurrent remodelling of nucleolar 60S subunit precursors by the Rea1 ATPase and Spb4 RNA helicase
Source: eLife. 2023 Mar 17;12:e84877. doi: 10.7554/eLife.84877 (PMC10154028; doi:10.7554/eLife.84877)
Supplement: Figure 4—figure supplement 1—source data 1. — Dashed boxes in the PDF indicate the respective areas shown in the figure. [file elife-84877-fig4-figsupp1-data1.zip]

Archive with 15 entries (15 files):
- Figure4_Figure_Supplement1_Source_data1/Figure4_Figure_Supplement1_Source_data.pdf
- Figure4_Figure_Supplement1_Source_data1/Figure4_Figure_Supplement1A_anti-HA.tif
- Figure4_Figure_Supplement1_Source_data1/Figure4_Figure_Supplement1A_Coomassie.JPG
- Figure4_Figure_Supplement1_Source_data1/Figure4_Figure_Supplement1B_anti-Ebp2.tif
- Figure4_Figure_Supplement1_Source_data1/Figure4_Figure_Supplement1B_anti-Has1.tif
- Figure4_Figure_Supplement1_Source_data1/Figure4_Figure_Supplement1B_anti-L3.tif
- Figure4_Figure_Supplement1_Source_data1/Figure4_Figure_Supplement1B_anti-Noc3.tif
- Figure4_Figure_Supplement1_Source_data1/Figure4_Figure_Supplement1B_anti-Nog1.tif
- Figure4_Figure_Supplement1_Source_data1/Figure4_Figure_Supplement1B_anti-Nug1.tif
- Figure4_Figure_Supplement1_Source_data1/Figure4_Figure_Supplement1B_anti-Ytm1.tif
- Figure4_Figure_Supplement1_Source_data1/Figure4_Figure_Supplement1B_Coomassie.JPG
- Figure4_Figure_Supplement1_Source_data1/Figure4_Figure_Supplement1C_anti-Has1.tif
- Figure4_Figure_Supplement1_Source_data1/Figure4_Figure_Supplement1C_anti-L3.tif
- Figure4_Figure_Supplement1_Source_data1/Figure4_Figure_Supplement1C_anti-Ytm1.tif
- Figure4_Figure_Supplement1_Source_data1/Figure4_Figure_Supplement1C_Coomassie.JPG
